# Supplementary material for: Epidural Stimulation Combined with Triple Gene Therapy for Spinal Cord Injury Treatment
Source: Int J Mol Sci. 2020 Nov 24;21(23):8896. doi: 10.3390/ijms21238896 (PMC7734573; doi:10.3390/ijms21238896)
Supplement: Supplementary file 1 [file ijms-21-08896-s001.zip]

Archive with 1 entries (1 files):
- ijms-965027-supplementary.mp4
